# Supplementary material for: Large-Area Biocompatible Random Laser for Wearable Applications
Source: Nanomaterials (Basel). 2021 Jul 12;11(7):1809. doi: 10.3390/nano11071809 (PMC8308224; doi:10.3390/nano11071809)
Supplement: Supplementary file 1 [file nanomaterials-11-01809-s001.zip]

Archive with 1 entries (1 files):
- nanomaterials-1278868-supplementary.pdf
